# Supplementary material for: Neonatal hypothermia and adherence to World Health Organisation thermal care guidelines among newborns at Moi Teaching and Referral Hospital, Kenya
Source: PLoS One. 2021 Mar 23;16(3):e0248838. doi: 10.1371/journal.pone.0248838 (PMC7987163; doi:10.1371/journal.pone.0248838)
Supplement: S1 Dataset — (XLSX) [file pone.0248838.s001.xlsx]

## Sheet: Dataset
GENDER	POB	Mode_of_Delivery	MOD	maternal_parity	ANC_ATTENDANCE	GESTATION_AGE	MATURITY_NBMS	Maturity_BWT	DIAGNOSIS	HYPOTHERMIA_ADMISSION	HYPOTHERMIA_RECURRENCE	MORTALITY_Day1	WARM_DELIVERY_ROOM	IMMEDIATEWIPINGWRAP	DELAYED_WEIGHING	Step1_DELAYED_BATHING	@3_LAYERS	DRY_ABSORBENT	CAP_or_STOCKINET	Step2_APPROPRIATE_CLOTHING_1ST_HR	EARLY_BREASTFEED	SSC	ROOMINGIN	Step3_KMC	Step4_APPROPRIATE_APPLIANCE	Step5_THERMAL_EDUCATION	WARM_CHAIN_ADHERENCE_Aggregate	WarmChain_1hr	Hypothermia_Cat1	Hypothermia_Cat3	Hypothermia_Cat6	Hypothermia_Cat12	Hypothermia_Cat18	Hypothermia_Cat24	Survival_hrs	Rec_Risk	Mortality	V42	V43	V44	V45	V46	V47	V48	V49	SUR_1	HAZ_1
F	1	SVD	1	1	0	33	PRETERM	0	PREMATURITY	1	1	0	0	1	0	1	1	0	1	0	0	0	0	0	0	0	1	2	1	1		1	1	2	24	1	2
M	2	SVD	1	1	1	37	TERM	3	BIRTH ASPHYXIA	1	1	0	0	1	0	1	1	1	1	1	0	0	0	0	1	1	4	2	1	2	2	1	1	1	24	1	2
F	2	C/S	2	2	1	39	TERM	3	BIRTH ASPHYXIA	2	0	0	DON’T K0W	DON’T K0W	0	1	1	1	1	1	0	0	0	0	1	1	4	2	2	1	2	2	2	2	24	2	2
M	2	C/S	2	2	1	32	PRETERM	0	BIRTH ASPHYXIA	1	1	0	DON’T K0W	DON’T K0W	0	1	1	1	0	0	0	0	0	0	0	1	2	2	1	1	1	1	1	2	24	1	2
M	2	C/S	2	2	1	35	PRETERM	0	BIRTH ASPHYXIA	1	1	0	DON’T K0W	DON’T K0W	1	1	1	1	0	0	0	0	0	0	1	0	2	2	1	1	1	2	2	2	24	1	2
M	2	SVD	1	2	1	28	PRETERM	0	PREMATURITY	1	1	0	0	DON’T K0W	0	1	0	1	0	0	0	0	0	0	0	1	2	2	1	1	1	2	2	2	24	1	2
F	2	SVD	1	2	1	32	PRETERM	0	PREMATURITY	1	1	0	1	1	0	1	1	1	0	0	0	0	0	0	0	1	2	2	1	1	1	2	2	2	24	1	2
M	2	SVD	1	2	1	37	TERM	3	BIRTH ASPHYXIA	2	0	0	1	1	0	1	1	1	1	1	0	0	0	0	1	1	4	2	2	1	2	2	2	2	24	2	2
F	2	SVD	1	2	1	37	TERM	3	BIRTH ASPHYXIA	2	1	0	1	1	0	1	1	1	1	1	0	0	0	0	1	1	4	2	2	1	2	1	1	2	24	1	2
M	2	SVD	1	1	1	29	PRETERM	0	PREMATURITY	1	1	1	0	1	0	1	0	1	0	0	0	0	0	0	0	0	1	2	1	1	1				6	1	1
M	2	C/S	2	2	1	35	PRETERM	0	BIRTH ASPHYXIA	1	1	0	DON’T K0W	DON’T K0W	0	1	1	1	1	1	0	0	0	0	1	0	3	2	1	1	2	2	2	2	24	1	2
M	1	SVD	1	2	1	38	TERM	3	SURGICAL/CONGENITAL DSE	2	0	0	DON’T K0W	DON’T K0W	0	1	1	1	1	1	0	0	0	0	1	1	4	2	2	2	2	2	2	2	24	2	2
F	1	SVD	1	2	1	33	PRETERM	0	PREMATURITY	1	1	0	DON’T K0W	DON’T K0W	0	1	1	1	0	0	0	1	0	1	0	0	2	2	1	1	1	1	1	1	24	1	2
F	2	C/S	2	2	1	38	TERM	0	BIRTH ASPHYXIA	2	0	0	DON’T K0W	DON’T K0W	0	1	1	1	1	1	0	0	0	0	1	0	3	2	2	2	2	2	2	2	24	2	2
M	2	SVD	1	2	0	31	PRETERM	0	PREMATURITY	1	1	0	1	1	0	1	0	0	0	0	0	0	0	0	0	0	1	2	1	1	1	1	1	1	24	1	2
F	2	SVD	1	2	1	40	TERM	3	MACROSOMIA	2	0	0	1	1	0	0	1	1	1	1	0	0	0	0	1	0	2	2	2	2	1	2	2		18	2	2
M	2	SVD	1	1	1	38	TERM	3	BIRTH ASPHYXIA	2	0	0	1	1	0	1	1	1	1	1	0	0	0	0	1	0	3	2	2	2	2	2	2	2	24	2	2
M	1	SVD	1	2	1	38	TERM	3	PRESUMED SEPSIS	2	0	0	1	1	0	1	1	1	1	1	1	1	0	1	1	0	4	1	2	2	2	2	2	2	24	2	2
F	2	SVD	1	2	1	33	PRETERM	0	PREMATURITY	1	1	0	0	1	0	1	1	1	0	0	0	0	0	0	0	0	1	2	1	1	2	1	1	1	24	1	2
F	1	SVD	1	1	0	28	PRETERM	0	PREMATURITY	1	1	1	0	1	0	1	1	1	0	0	0	0	0	0	0	0	1	2	1	2	1	2	2		18	1	1
M	1	SVD	1	1	1	32	PRETERM	0	PREMATURITY	1	0	0	0	1	0	1	1	1	1	1	0	0	0	0	1	0	3	2	1	2	2	2	2	2	24	2	2
M	2	C/S	2	1	0	33	PRETERM	0	PREMATURITY	1	1	1	0	1	0	1	1	1	0	0	0	0	0	0	1	0	2	2	1	2	2	1	1		18	1	1
M	2	SVD	1	1	1	37	TERM	3	PRESUMED SEPSIS	2	0	0	0	1	0	0	1	1	0	0	1	0	0	1	1	0	2	2	2	2	2	2	2	2	24	2	2
F	2	C/S	2	2	1	37	TERM	3	BIRTH ASPHYXIA	2	0	0	DON’T K0W	DON’T K0W	0	1	1	1	1	1	0	0	0	0	1	0	3	2	2	2	2	1	1	2	24	2	2
F	1	SVD	1	2	1	33	PRETERM	0	PREMATURITY	1	1	1	0	DON’T K0W	0	1	1	0	0	0	0	0	0	0	0	0	1	2	1	1	1	1	1		18	1	1
F	2	SVD	1	1	1	37	TERM	0	BIRTH ASPHYXIA	2	0	0	DON’T K0W	1	0	1	1	1	1	1	0	0	0	0	1	1	4	2	2	2	2	2	2	2	24	2	2
F	2	SVD	1	1	1	35	PRETERM	0	PREMATURITY	1	1	0	0	1	0	1	0	1	0	0	0	0	0	0	1	0	2	2	1	1	2	2	2	2	24	1	2
M	2	SVD	1	1	1	39	TERM	3	BIRTH ASPHYXIA	1	1	0	0	1	0	1	1	1	1	1	0	0	0	0	1	1	4	2	1	1	2	2	2	2	24	1	2
F	1	SVD	1	2	1	37	TERM	0	SURGICAL/CONGENITAL DSE	1	1	0	1	1	0	1	1	1	1	1	0	0	0	0	1	0	3	2	1	1	2	2	2	2	24	1	2
F	1	SVD	1	2	1	37	TERM	0	BIRTH ASPHYXIA	1	1	0	0	1	0	1	1	1	0	0	0	1	0	1	1	1	4	2	1	1	1	2	2	2	24	1	2
F	2	SVD	1	1	1	38	TERM	3	BIRTH ASPHYXIA	2	0	0	1	1	0	1	1	1	1	1	0	0	0	0	1	1	4	2	2	2	1	2	2	2	24	2	2
M	2	SVD	1	1	1	39	TERM	3	PRESUMED SEPSIS	1	0	1	0	1	0	0	1	1	1	1	1	0	0	1	1	1	4	2	1	2	2				6	2	1
M	1	SVD	1	2	1	36	PRETERM	0	PRESUMED SEPSIS	2	0	0	0	1	0	0	1	1	1	1	0	0	0	0	1	1	3	2	2	1	2	2	2	2	24	2	2
M	2	C/S	2	1	1	39	TERM	3	BIRTH ASPHYXIA	1	1	0	DON’T K0W	1	0	0	1	1	0	0	0	0	0	0	0	1	1	2	1	2	2	1	1	2	24	1	2
M	1	SVD	1	1	1	36	PRETERM	3	BIRTH ASPHYXIA	1	1	0	1	1	0	1	0	1	0	0	0	0	0	0	1	1	3	2	1	1	2	2	2	2	24	1	2
F	2	SVD	1	1	0	37	TERM	0	BIRTH ASPHYXIA	2	0	0	0	1	0	1	1	1	1	1	0	0	0	0	1	0	3	2	2	1	2	2	2	2	24	2	2
M	1	SVD	1	1	1	38	TERM	3	PRESUMED SEPSIS	1	1	0	0	0	0	1	0	0	0	0	0	0	1	1	1	0	3	2	1	1	1	1	1	1	24	1	2
F	2	CS	2	1	1	39	TERM	3	BIRTH ASPHYXIA	2	0	0	DON’T K0W	1	0	1	1	1	1	1	0	0	0	0	1	1	4	2	2	2	2	2	2	2	24	2	2
M	2	SVD	1	2	1	26	PRETERM	0	PREMATURITY	1	1	1	0	1	0	1	0	1	0	0	0	0	0	0	1	0	2	2	1	1	1	1	1		18	1	1
M	2	C/S	2	2	1	35	PRETERM	0	BIRTH ASPHYXIA	1	1	0	DON’T K0W	DON’T K0W	0	1	0	1	0	0	0	0	0	0	1	0	2	2	1	1	1	2	2	2	24	1	2
F	2	CS	2	1	1	38	TERM	3	SURGICAL/CONGENITAL DSE	1	1	0	DON’T K0W	DON’T K0W	0	1	1	1	1	1	0	0	0	0	1	1	4	2	1	2	1	2	2	2	24	1	2
M	1	SVD	1	2	1	39	TERM	3	SURGICAL/CONGENITAL DSE	2	0	0	DON’T K0W	DON’T K0W	0	0	1	1	1	1	0	0	0	0	1	0	2	2	2	1	2	2	2	2	24	2	2
M	1	SVD	1	1	1	34	PRETERM	0	PREMATURITY	1	1	0	0	0	0	1	1	0	0	0	0	0	0	0	0	0	1	2	1	1	1	2	2	2	24	1	2
F	1	SVD	1	1	0	29	PRETERM	0	PREMATURITY	1	1	1	1	1	0	1	1	1	0	0	0	0	0	0	0	0	1	2	1	1	1	2	2		18	1	1
F	2	C/S	2	2	1	34	PRETERM	0	PRESUMED SEPSIS	2	0	0	1	DON’T K0W	0	1	1	1	1	1	0	0	0	0	0	0	2	2	2	1	2	2	2	2	24	2	2
F	1	SVD	1	2	1	35	PRETERM	0	PREMATURITY	2	1	0	0	1	0	0	1	1	0	0	0	0	0	0	1	1	2	2	2	1	1	1	1	1	24	1	2
F	2	SVD	1	1	0	31	PRETERM	0	PREMATURITY	1	0	0	1	YY	0	1	1	1	1	1	0	0	0	0	0	0	2	2	1	2	2	2	2	2	24	2	2
F	2	C/S	2	2	1	38	TERM	3	PRESUMED SEPSIS	2	0	0	1	1	0	1	1	1	1	1	1	0	0	1	1	1	5	1	2	2	2	2	2	1	24	2	2
F	1	SVD	1	1	0	29	PRETERM	0	PREMATURITY	1	1	0	0	0	0	0	1	0	0	0	0	0	0	0	0	0	0	2	1	1	1	2	2	2	24	1	2
F	1	SVD	1	2	1	38	TERM	3	BIRTH ASPHYXIA	2	0	0	1	1	0	1	1	1	1	1	0	0	0	0	1	1	4	2	2	2	2	2	2	2	24	2	2
F	1	SVD	1	1	0	37	TERM	3	BIRTH ASPHYXIA	1	1	0	0	0	1	1	0	0	0	0	0	0	0	0	1	0	2	2	1	2	2	2	2	1	24	1	2
M	2	SVD	1	2	1	27	PRETERM	0	PREMATURITY	1	1	1	0	0	0	1	0	0	0	0	0	0	0	0	0	1	2	2	1	1	1	2	2		18	1	1
M	1	SVD	1	1	0	39	TERM	3	PRESUMED SEPSIS	2	1	0	0	0	0	0	1	0	0	0	1	0	1	1	1	0	2	2	2	1	2	2	2	1	24	1	2
F	1	SVD	1	2	1	38	TERM	3	SURGICAL/CONGENITAL DSE	2	0	0	DON’T K0W	1	0	1	1	1	1	1	0	0	0	0	1	0	3	2	2	2	2	2	2	2	24	2	2
F	2	C/S	2	2	1	39	TERM	3	PRESUMED SEPSIS	2	0	0	DON’T K0W	DON’T K0W	0	1	1	1	1	1	1	0	1	1	1	0	4	1	2	2	2	2	2	2	24	2	2
M	2	SVD	1	1	0	33	PRETERM	0	PREMATURITY	1	0	0	0	1	0	1	0	1	0	0	0	0	0	0	0	0	1	2	1	2	2	2	2	2	24	2	2
M	2	C/S	2	2	1	39	TERM	3	BIRTH ASPHYXIA	2	1	0	DON’T K0W	DON’T K0W	0	1	1	1	1	1	0	0	0	0	1	1	4	2	2	1	1	2	2	2	24	1	2
F	2	C/S	2	2	1	40	TERM	3	BIRTH ASPHYXIA	2	1	0	DON’T K0W	DON’T K0W	0	0	1	1	1	1	0	1	1	1	1	0	3	2	2	2	1	2	2	1	24	1	2
M	1	SVD	1	2	1	28	PRETERM	0	PREMATURITY	1	1	1	0	1	0	1	1	0	0	0	0	0	0	0	1	0	2	2	1	1	1				6	1	1
UNDIFF.	1	SVD	1	2	1	35	PRETERM	0	SURGICAL/CONGENITAL DSE	1	1	0	0	1	1	0	0	0	0	0	0	0	0	0	1	1	2	2	1	1	2	1	1	2	24	1	2
F	2	SVD	1	1	1	37	TERM	3	BIRTH ASPHYXIA	1	0	0	0	1	0	1	1	1	1	1	0	0	0	0	1	1	4	2	1	2	2	2	2	2	24	2	2
M	1	SVD	1	2	1	34	PRETERM	0	SURGICAL/CONGENITAL DSE	1	1	1	0	1	0	0	1	0	0	0	0	0	0	0	1	1	2	2	1	1	1				6	1	1
M	2	C/S	2	2	1	31	PRETERM	0	PREMATURITY	1	1	0	DON’T K0W	DON’T K0W	0	1	1	1	1	1	0	0	0	0	0	1	3	2	1	1	1	2	2	1	24	1	2
M	1	SVD	1	1	1	37	TERM	3	BIRTH ASPHYXIA	2	0	0	0	0	1	1	1	1	1	1	0	0	1	1	1	1	5	1	2	2	2	2	2	1	24	2	2
M	2	SVD	1	2	1	38	TERM	3	SURGICAL/CONGENITAL DSE	1	1	0	1	1	0	1	1	1	1	1	0	0	0	0	1	0	3	2	1	1	2	2	2	1	24	1	2
M	1	SVD	1	2	1	34	PRETERM	0	PREMATURITY	1	0	0	1	1	0	1	1	1	0	0	0	0	0	0	0	1	2	2	1	2	2	2	2	2	24	2	2
F	2	SVD	1	1	1	35	PRETERM	0	BIRTH ASPHYXIA	1	0	0	1	1	0	1	1	1	1	1	0	0	0	0	1	1	4	2	1	2	2	2	2	2	24	2	2
F	1	SVD	1	2	1	31	PRETERM	0	PREMATURITY	2	0	0	1	1	0	1	1	1	1	1	0	0	0	0	1	0	3	2	2	2	2	2	2	2	24	2	2
F	1	SVD	1	1	0	38	TERM	3	PRESUMED SEPSIS	2	0	0	1	1	0	0	1	1	1	1	1	0	0	1	1	0	3	2	2	2	2	2	2	2	24	2	2
M	2	C/S	2	2	1	35	PRETERM	0	PREMATURITY	1	1	0	DON’T K0W	DON’T K0W	0	1	1	1	1	1	0	0	0	0	1	1	4	2	1	1	2	2	2	1	24	1	2
F	2	SVD	1	1	0	35	PRETERM	0	PRESUMED SEPSIS	1	1	0	1	1	0	1	0	1	0	0	0	0	0	0	1	0	2	2	1	2	1	2	2	2	24	1	2
M	1	SVD	1	2	1	35	PRETERM	0	BIRTH ASPHYXIA	2	0	0	1	1	0	1	1	1	1	1	0	0	0	0	1	1	4	2	2	2	2	2	2	2	24	2	2
F	2	SVD	1	2	1	34	PRETERM	0	BIRTH ASPHYXIA	1	1	0	1	1	0	1	1	1	0	0	0	0	0	0	1	1	3	2	1	2	1	2	2	1	24	1	2
F	1	C/S	2	2	1	32	PRETERM	0	PREMATURITY	1	0	0	DON’T K0W	1	0	1	1	1	1	1	1	0	0	1	0	1	4	2	1	2	2	2	2	2	24	2	2
F	2	SVD	1	1	1	33	PRETERM	0	PREMATURITY	1	1	0	1	1	0	0	1	1	1	1	0	0	0	0	0	1	2	2	1	2	2	2	2	1	24	1	2
M	2	SVD	1	2	1	31	PRETERM	0	PREMATURITY	1	1	1	0	1	0	1	0	1	0	0	0	0	0	0	0	0	1	2	1	1	1				6	1	1
F	2	C/S	2	2	1	37	TERM	3	BIRTH ASPHYXIA	2	0	0	1	1	0	1	1	1	1	1	0	0	0	0	1	1	4	2	2	2	2	2	2	2	24	2	2
F	2	C/S	2	2	1	28	PRETERM	0	PREMATURITY	1	1	1	DON’T K0W	1	0	1	1	1	1	1	0	0	0	0	0	1	3	2	1	1					3	1	1
F	2	SVD	1	1	1	35	PRETERM	0	PREMATURITY	1	1	0	1	1	0	0	1	1	0	0	0	0	0	0	0	1	1	2	1	1	1	1	1	1	24	1	2
M	2	SVD	1	2	1	40	TERM	3	PRESUMED SEPSIS	2	0	0	1	1	0	0	1	1	1	1	1	0	0	1	1	0	3	2	2	2	2	2	2	2	24	2	2
M	2	C/S	2	2	1	39	TERM	3	BIRTH ASPHYXIA	2	0	0	1	1	0	1	1	1	1	1	0	0	0	0	1	0	3	2	2	2	2	2	2	1	24	2	2
M	2	SVD	1	2	1	36	PRETERM	0	PRESUMED SEPSIS	1	1	0	1	1	0	1	1	1	1	1	1	0	0	1	1	1	5	1	1	1	1	2	2	2	24	1	2
F	2	C/S	2	1	1	37	TERM	0	BIRTH ASPHYXIA	1	1	0	1	1	0	1	1	1	0	0	0	0	0	0	1	1	3	2	1	1	2	1	1	2	24	1	2
M	1	SVD	1	2	1	30	PRETERM	0	PREMATURITY	1	1	0	1	1	0	1	1	1	0	0	0	0	0	0	0	1	2	2	1	1	2	2	2	1	24	1	2
M	2	C/S	2	2	0	39	TERM	3	BIRTH ASPHYXIA	1	1	0	1	1	0	1	1	0	0	0	0	0	0	0	1	0	2	2	1	1	2	2	2	2	24	1	2
M	1	SVD	1	2	1	40	TERM	3	MACROSOMIA	2	1	0	1	1	0	1	0	1	1	1	0	0	0	0	1	1	4	2	2	2	1	2	2	1	24	1	2
M	1	SVD	1	2	1	38	TERM	3	SURGICAL/CONGENITAL DSE	1	1	0	0	1	0	1	0	0	1	0	0	0	0	0	0	1	2	2	1	2	2	1	1	2	24	1	2
F	2	C/S	2	2	1	34	PRETERM	0	PREMATURITY	1	0	0	DON’T K0W	1	0	0	1	1	1	1	0	0	0	0	0	1	2	2	1	2	2	2	2	2	24	2	2
F	2	C/S	2	1	1	32	PRETERM	0	PREMATURITY	2	0	0	DON’T K0W	1	0	1	1	1	0	0	0	0	0	0	0	1	2	2	2	2	2	2	2	2	24	2	2
F	1	SVD	1	1	1	33	PRETERM	0	PREMATURITY	1	0	0	1	1	0	1	1	1	0	0	0	0	0	0	0	1	2	2	1	2	2	2	2	2	24	2	2
F	2	C/S	2	2	1	39	TERM	3	BIRTH ASPHYXIA	2	0	0	1	1	0	1	1	1	1	1	0	0	0	0	1	0	3	2	2	2	2	2	2	2	24	2	2
F	2	C/S	2	1	0	37	TERM	0	BIRTH ASPHYXIA	1	1	0	1	1	0	1	1	0	1	1	0	0	0	0	0	0	2	2	1	1	1	1	1	2	24	1	2
F	2	SVD	1	2	1	39	TERM	3	PRESUMED SEPSIS	1	0	0	1	1	0	1	1	1	1	1	1	0	0	1	0	1	4	2	1	2	2	2	2	2	24	2	2
F	1	SVD	1	2	1	41	TERM	3	MACROSOMIA	1	1	0	1	1	0	1	1	1	1	1	0	0	0	0	1	1	4	2	1	1	1	1	1	1	24	1	2
M	1	SVD	1	1	0	35	PRETERM	0	PREMATURITY	1	1	0	0	1	0	1	1	1	1	1	1	0	0	1	0	0	3	2	1	2	1	2	2	1	24	1	2
F	2	SVD	1	2	1	28	PRETERM	0	PREMATURITY	1	1	1	0	1	0	1	0	1	0	0	0	0	0	0	0	1	2	2	1	1	1	1	1		18	1	1
M	1	SVD	1	1	1	39	TERM	3	BIRTH ASPHYXIA	2	0	0	0	1	0	1	1	1	1	1	0	0	1	1	1	1	5	1	2	2	1	2	2	2	24	2	2
M	1	SVD	1	2	1	33	PRETERM	0	PREMATURITY	1	1	0	0	1	0	1	0	0	0	0	0	0	0	0	0	1	2	2	1	1	2	1	1	2	24	1	2
M	1	SVD	1	1	0	27	PRETERM	0	PREMATURITY	1	1	1	0	1	0	1	0	0	0	0	0	0	0	0	0	0	1	2	1	1	1				6	1	1
M	2	SVD	1	2	1	39	TERM	3	SURGICAL/CONGENITAL DSE	2	1	0	1	1	1	0	1	1	1	1	0	1	1	1	1	1	4	2	2	2	1	2	2	1	24	1	2
M	1	SVD	1	1	1	27	PRETERM	0	PREMATURITY	1	1	1	1	1	1	1	1	0	1	0	0	0	0	0	1	1	3	1	1	2	1	1	1		18	1	1
M	1	SVD	1	2	1	32	PRETERM	0	PREMATURITY	1	1	0	0	1	0	1	1	1	0	0	0	0	0	0	0	0	1	2	1	2	2	1	1	2	24	1	2
M	2	SVD	1	1	0	29	PRETERM	0	PREMATURITY	1	1	0	0	1	0	1	1	0	0	0	0	0	0	0	0	0	1	2	1	1	1	2	2	2	24	1	2
M	1	SVD	1	1	0	35	PRETERM	0	SURGICAL/CONGENITAL DSE	1	1	0	0	1	0	1	1	1	0	0	0	1	1	1	1	0	3	2	1	2	2	1	1	2	24	1	2
M	2	SVD	1	2	1	35	PRETERM	0	BIRTH ASPHYXIA	1	0	0	1	1	0	0	1	1	1	1	0	1	0	1	1	1	4	2	1	2	2	2	2	2	24	2	2
M	2	SVD	1	2	1	35	PRETERM	0	PREMATURITY	2	0	0	1	1	0	0	1	1	1	1	0	0	0	0	1	1	3	2	2	1	2	2	2	2	24	2	2
M	2	C/S	2	1	1	38	TERM	3	BIRTH ASPHYXIA	1	0	0	DON’T K0W	1	0	1	1	1	1	1	0	0	0	0	1	1	4	2	1	2	2	2	2	2	24	2	2
M	2	SVD	1	1	1	37	TERM	0	BIRTH ASPHYXIA	1	1	0	1	1	0	0	0	1	0	0	0	0	0	0	0	1	1	2	1	2	2	1	1	1	24	1	2
F	2	SVD	1	2	1	31	PRETERM	0	PREMATURITY	1	1	0	1	1	0	1	0	1	0	0	0	0	0	0	0	0	1	2	1	1	1	1	1	1	24	1	2
M	1	SVD	1	2	1	28	PRETERM	0	PREMATURITY	1	1	1	1	1	0	1	0	0	0	0	0	0	0	0	0	0	1	2	1	1	1	1	1		18	1	1
M	2	SVD	1	2	1	38	TERM	3	PRESUMED SEPSIS	2	1	0	1	1	0	1	0	1	0	0	1	0	0	1	1	1	4	2	2	2	1	2	2	1	24	1	2
M	2	SVD	1	1	1	39	TERM	3	BIRTH ASPHYXIA	2	0	0	1	1	0	0	1	1	1	1	0	0	0	0	1	1	3	2	2	2	2	2	2	2	24	2	2
M	2	SVD	1	1	0	35	PRETERM	0	PREMATURITY	2	0	0	1	1	0	0	1	1	0	0	1	0	0	1	0	0	1	2	2	1	2	2	2	2	24	2	2
M	2	SVD	1	1	1	38	TERM	3	PRESUMED SEPSIS	2	1	0	1	1	0	1	1	1	1	1	1	0	0	1	1	1	5	1	2	2	1	1	1	2	24	1	2
F	1	SVD	1	1	0	37	TERM	3	BIRTH ASPHYXIA	1	1	1	1	YE	0	0	1	1	1	1	0	0	0	0	1	0	2	2	1	1	1				6	1	1
M	2	SVD	1	1	0	29	PRETERM	0	PREMATURITY	1	1	0	1	1	0	1	0	1	0	0	0	0	0	0	0	0	1	2	1	1	1	2	2	2	24	1	2
M	2	SVD	1	1	0	31	PRETERM	0	PREMATURITY	1	1	0	1	1	0	1	0	0	0	0	0	0	0	0	0	0	1	2	1	1	2	1	1	1	24	1	2
M	2	SVD	1	1	1	35	PRETERM	0	PREMATURITY	1	1	0	1	1	0	1	1	1	1	1	0	0	0	0	0	1	3	2	1	1	2	2	2	1	24	1	2
M	1	SVD	1	1	1	35	PRETERM	0	BIRTH ASPHYXIA	1	1	0	0	0	0	1	1	0	0	0	0	0	0	0	1	1	3	2	1	1	1	1	1	1	24	1	2
M	1	SVD	1	2	1	30	PRETERM	0	PREMATURITY	1	1	0	0	1	0	1	1	0	0	0	0	0	0	0	0	1	2	2	1	1	2	1	1	2	24	1	2
F	2	SVD	1	1	0	27	PRETERM	0	PREMATURITY	1	1	0	1	1	0	1	1	0	0	0	0	0	0	0	0	0	1	2	1	1	1	1	1	2	24	1	2
M	1	SVD	1	1	1	37	TERM	0	BIRTH ASPHYXIA	1	1	0	0	0	1	1	0	0	1	0	0	0	0	0	1	0	2	2	1	1	1	1	1	0	24	1	2
F	2	C/S	2	2	1	32	PRETERM	0	PREMATURITY	1	1	0	1	DON’T K0W	0	1	1	1	0	0	0	0	0	0	0	1	2	2	1	1	2	2	2	2	24	1	2
M	2	SVD	1	2	1	37	TERM	3	BIRTH ASPHYXIA	1	1	0	1	1	0	1	1	1	0	0	0	0	0	0	1	1	3	2	1	2	2	1	1	1	24	1	2
M	1	SVD	1	1	1	37	TERM	0	BIRTH ASPHYXIA	1	0	0	0	1	0	0	1	1	1	1	0	0	1	1	1	1	4	2	1	2	2	2	2	2	24	2	2
M	2	SVD	1	2	1	37	TERM	3	BIRTH ASPHYXIA	1	1	0	1	1	0	1	1	1	0	0	0	0	0	0	1	1	3	2	1	1	1	2	2	2	24	1	2
F	1	SVD	1	1	1	33	PRETERM	0	PREMATURITY	1	0	0	1	1	0	1	1	1	1	1	1	0	0	1	0	1	4	2	1	2	2	2	2	2	24	2	2
F	1	SVD	1	2	1	33	PRETERM	0	PREMATURITY	1	1	0	0	1	1	1	1	0	0	0	0	0	0	0	0	0	1	2	1	1	1	2	2	2	24	1	2
M	2	SVD	1	2	1	38	TERM	3	BIRTH ASPHYXIA	1	1	0	1	1	0	1	1	1	1	1	0	0	0	0	0	1	3	2	1	1	1	1	1	2	24	1	2
M	1	SVD	1	1	0	35	PRETERM	0	BIRTH ASPHYXIA	1	1	0	0	1	0	1	1	0	0	0	0	0	0	0	0	0	1	2	1	1	1	1	1	2	24	1	2
F	2	C/S	2	2	1	36	PRETERM	0	BIRTH ASPHYXIA	1	1	0	0	DON’T K0W	0	1	1	1	0	0	0	0	0	0	1	1	3	2	1	1	2	1	1	1	24	1	2
M	1	SBD	1	1	1	37	TERM	0	SURGICAL/CONGENITAL DSE	1	1	0	0	1	0	1	1	0	0	0	0	0	0	0	1	1	3	2	1	1	1	1	1	2	24	1	2
M	2	SVD	1	1	1	37	TERM	0	BIRTH ASPHYXIA	2	0	0	1	1	0	1	1	1	1	1	0	0	0	0	1	1	4	2	2	2	2	2	2	2	24	2	2
F	2	SVD	1	2	1	38	TERM	3	BIRTH ASPHYXIA	2	0	0	0	1	0	0	1	1	1	1	0	0	0	0	1	1	3	2	2	2	2	1	1	2	24	2	2
F	2	SVD	1	1	1	27	PRETERM	0	PREMATURITY	1	1	1	0	1	0	1	1	1	0	0	0	0	0	0	0	1	2	2	1	1					3	1	1
F	2	SVD	1	1	0	33	PRETERM	0	PREMATURITY	1	1	0	0	1	0	1	1	1	0	0	0	0	0	0	0	0	1	2	1	1	2	2	2	2	24	1	2
M	1	C/S	2	1	1	37	TERM	3	BIRTH ASPHYXIA	1	1	0	0	DON’T K0W	0	1	1	1	1	1	0	0	0	0	0	0	2	2	1	1	2	2	2	2	24	1	2
M	2	C/S	2	2	1	38	TERM	3	BIRTH ASPHYXIA	2	1	0	1	DON’T K0W	0	1	1	1	1	1	0	0	0	0	1	0	3	2	2	2	1	1	1	2	24	1	2
F	1	SVD	1	2	1	38	TERM	3	BIRTH ASPHYXIA	1	1	0	1	1	0	0	1	1	1	1	0	0	0	0	1	0	2	2	1	1	2	1	1	1	24	1	2
M	2	C/S	2	2	1	35	PRETERM	0	PREMATURITY	2	1	0	1	DON’T K0W	0	1	1	1	0	0	0	0	0	0	1	1	3	2	2	1	2	2	2	1	24	1	2
F	2	SVD	1	1	1	37	TERM	3	BIRTH ASPHYXIA	1	1	0	0	1	0	1	0	0	1	0	0	0	0	0	1	1	3	2	1	1	1	1	1	2	24	1	2
F	2	SVD	1	1	1	38	TERM	3	BIRTH ASPHYXIA	1	1	0	1	1	0	1	0	1	0	0	0	0	0	0	1	1	3	2	1	1	1	2	2	2	24	1	2
M	2	SVD	1	1	1	38	TERM	3	BIRTH ASPHYXIA	1	1	0	1	1	0	1	1	1	1	1	0	0	0	0	0	1	3	2	1	1	2	1	1	2	24	1	2
F	1	SVD	1	2	1	39	TERM	3	PRESUMED SEPSIS	2	0	0	1	1	0	1	1	1	1	1	1	0	0	1	1	1	5	1	2	2	2	2	2	2	24	2	2
F	2	SVD	1	1	0	37	TERM	3	PRESUMED SEPSIS	1	1	0	1	1	0	1	1	1	1	1	1	1	1	1	1	0	4	1	1	2	2	1	1	2	24	1	2
F	2	SVD	1	2	1	35	PRETERM	0	PREMATURITY	1	1	0	0	1	0	1	0	1	0	0	0	0	0	0	0	0	1	2	1	1	1	1	1	1	24	1	2
M	1	SVD	1	2	1	39	TERM	3	PRESUMED SEPSIS	2	1	0	1	1	0	1	1	1	1	1	0	0	0	0	0	1	3	2	2	2	1	2	2	2	24	1	2
F	2	SBD	1	2	1	37	TERM	3	BIRTH ASPHYXIA	1	1	0	1	1	0	1	0	1	0	0	0	0	0	0	0	1	2	2	1	1	1	1	1	2	24	1	2
F	1	SVD	1	1	1	37	TERM	3	PRESUMED SEPSIS	2	1	0	1	1	1	0	1	1	1	1	0	0	0	1	0	1	3	2	2	2	2	1	1	1	24	1	2
M	2	C/S	2	1	0	38	TERM	3	BIRTH ASPHYXIA	1	1	1	DON’T K0W	DON’T K0W	0	0	1	1	0	0	0	0	0	0	1	0	1	2	1	2	2	1	1		18	1	1
F	1	SVD	1	1	1	35	PRETERM	0	SURGICAL/CONGENITAL DSE	1	1	0	1	1	1	1	1	1	0	0	0	0	0	0	1	1	3	2	1	1	1	1	1	1	24	1	2
M	2	SVD	1	1	1	39	TERM	3	PRESUMED SEPSIS	2	0	0	1	1	0	1	1	1	1	1	1	0	1	1	1	1	5	1	2	2	2	2	2		18	2	2
M	2	C/S	2	2	1	35	PRETERM	0	PREMATURITY	1	1	0	1	DON’T K0W	0	0	1	1	0	0	0	0	0	0	0	1	1	2	1	1	2	2	2	2	24	1	2
M	1	C/S	2	1	1	35	PRETERM	0	PREMATURITY	1	1	1	1	1	0	0	0	0	0	0	0	0	0	0	0	1	1	2	1	1					3	1	1
F	1	SVD	1	2	1	34	PRETERM	0	PREMATURITY	1	1	0	1	0	1	1	1	0	0	0	0	0	0	0	0	1	2	2	1	1	1	2	2	2	24	1	2
M	2	SVD	1	1	1	34	PRETERM	0	PREMATURITY	1	1	0	1	1	0	1	0	1	0	0	0	0	0	0	0	1	2	2	1	1	1	1	1	1	24	1	2
F	2	SVD	1	1	0	35	PRETERM	0	BIRTH ASPHYXIA	1	1	1	1	1	0	1	0	1	0	0	0	0	0	0	1	0	2	2	1	1	1				6	1	1
M	2	SVD	1	1	1	37	TERM	3	BIRTH ASPHYXIA	1	1	0	1	1	0	0	1	1	1	1	0	0	0	0	1	0	2	2	1	1	1	1	1	2	24	1	2
M	1	SVD	1	2	1	35	PRETERM	0	PREMATURITY	1	1	0	0	1	0	0	1	1	0	0	0	0	0	0	1	0	1	2	1	1	1	1	1	1	24	1	2
F	2	SBD	1	1	1	38	TERM	3	BIRTH ASPHYXIA	1	0	0	DON’T K0W	DON’T K0W	0	1	1	1	1	1	0	0	0	0	1	1	4	2	1	2	2	2	2	2	24	2	2
M	1	SVD	1	1	0	32	PRETERM	0	PREMATURITY	1	1	0	0	1	0	1	1	1	1	1	0	0	0	0	0	0	2	2	1	1	1	1	1	2	24	1	2
M	1	SVD	1	2	1	27	PRETERM	0	PREMATURITY	1	1	1	0	1	0	1	1	0	0	0	0	0	0	0	0	0	1	2	1	1	1	1	1	1	24	1	1
F	1	SVD	1	2	1	34	PRETERM	0	PREMATURITY	1	1	0	0	1	0	0	1	0	0	0	0	0	0	0	0	0	0	2	1	1	1	1	1	1	24	1	2
M	1	SVD	1	1	0	28	PRETERM	0	PREMATURITY	1	1	0	0	1	0	0	1	0	0	0	0	0	0	0	0	0	0	2	1	1	1	1	1	1	24	1	2
F	2	SVD	1	1	0	29	PRETERM	0	PREMATURITY	1	1	1	0	1	0	0	0	0	0	0	0	0	0	0	0	0	0	2	1	1	1	1	1		18	1	1
F	2	SVD	1	1	1	34	PRETERM	0	PREMATURITY	1	1	0	0	1	0	1	1	1	0	0	0	0	0	0	0	1	2	2	1	2	1	2	2	1	24	1	2
M	1	SVD	1	2	1	38	TERM	3	SURGICAL/CONGENITAL DSE	1	1	1	1	1	0	1	1	1	1	1	0	0	0	0	1	0	3	2	1	2	1				6	1	1
F	1	SVD	1	1	1	38	TERM	3	SURGICAL/CONGENITAL DSE	1	1	0	1	1	1	1	1	1	0	0	0	0	0	0	1	0	2	2	1	1	1	1	1	2	24	1	2
F	1	SVD	1	1	1	38	TERM	3	BIRTH ASPHYXIA	1	1	1	0	1	0	0	1	0	0	0	0	0	0	0	1	0	1	2	1	1					3	1	1
M	1	SVD	1	1	1	37	TERM	0	SURGICAL/CONGENITAL DSE	2	0	0	1	1	0	1	1	1	1	1	0	0	0	0	1	1	4	2	2	2	2	2	2	2	24	2	2
M	2	C/S	2	2	1	37	TERM	3	BIRTH ASPHYXIA	2	0	0	1	DON’T K0W	0	1	1	1	1	1	0	0	0	0	1	1	4	2	2	1	2	2	2	2	24	2	2
M	1	SVD	1	1	1	34	PRETERM	0	PREMATURITY	1	1	0	1	1	0	1	1	1	0	0	0	0	0	0	0	1	2	2	1	1	1	1	1	1	24	1	2
M	2	SVD	1	1	1	33	PRETERM	0	PREMATURITY	1	1	0	1	1	0	1	0	1	0	0	0	0	0	0	0	1	2	2	1	1	1	1	1	2	24	1	2
F	2	SVD	1	2	1	35	PRETERM	0	BIRTH ASPHYXIA	1	1	0	1	DON’T K0W	0	0	1	1	1	1	0	0	0	0	1	0	2	2	1	2	2	2	2	1	24	1	2
F	2	SVD	1	1	1	35	PRETERM	0	PREMATURITY	1	1	0	0	1	0	1	0	1	0	0	0	0	0	0	0	1	2	2	1	2	2	1	1	2	24	1	2
M	2	SVD	1	1	1	32	PRETERM	0	PREMATURITY	1	1	1	0	1	0	1	0	1	0	0	0	0	0	0	0	1	2	2	1	1	2				6	1	1
M	2	C/S	2	1	1	38	TERM	3	BIRTH ASPHYXIA	2	0	0	1	DON’T K0W	0	1	1	1	1	1	0	0	0	0	0	1	3	2	2	2	2	2	2	1	24	2	2
M	1	SVD	1	1	1	37	TERM	0	BIRTH ASPHYXIA	1	1	0	0	1	0	1	1	1	1	1	0	0	0	0	1	1	4	2	1	1	1	1	1	2	24	1	2
M	1	C/S	2	1	1	31	PRETERM	0	PREMATURITY	1	1	0	0	DON’T K0W	0	1	1	1	1	1	0	0	0	0	0	1	3	2	1	2	2	1	1	2	24	1	2
M	1	SVD	1	1	1	38	TERM	3	BIRTH ASPHYXIA	2	1	0	0	1	0	1	1	1	1	1	0	0	0	0	1	1	4	2	2	1	2	1	1	2	24	1	2
M	1	SVD	1	2	1	37	TERM	3	SURGICAL/CONGENITAL DSE	1	1	0	0	1	1	1	1	1	1	1	0	0	0	0	1	1	4	2	1	2	1	1	1	2	24	1	2
F	2	C/S	2	1	1	38	TERM	3	BIRTH ASPHYXIA	1	1	0	0	1	0	1	1	1	0	0	0	0	0	0	1	1	3	2	1	1	1	2	2	2	24	1	2
M	2	SVD	1	1	1	39	TERM	3	BIRTH ASPHYXIA	1	0	0	0	1	0	1	1	1	1	1	0	0	0	0	0	1	3	2	1	2	2	2	2	2	24	2	2
F	2	C/S	2	1	1	40	TERM	3	MACROSOMIA	1	1	0	0	1	0	0	1	1	1	1	0	0	0	0	1	0	2	2	1	1	1	1	1	2	24	1	2
F	2	C/S	2	1	1	38	TERM	3	BIRTH ASPHYXIA	2	1	0	0	1	0	0	1	1	1	1	0	0	0	0	1	1	3	2	2	1	1	2	2		18	1	2
F	2	SVD	1	1	1	35	PRETERM	0	PREMATURITY	1	1	0	0	1	0	1	1	1	0	0	0	0	0	0	0	1	2	2	1	1	2	2	2	2	24	1	2
M	1	SVD	1	1	1	35	PRETERM	0	SURGICAL/CONGENITAL DSE	1	1	0	0	1	0	1	1	0	0	0	0	0	0	0	0	1	2	2	1	1	2	2	2	1	24	1	2
M	2	SVD	1	2	1	38	TERM	3	BIRTH ASPHYXIA	2	0	0	0	1	0	0	1	1	1	1	0	0	0	0	1	1	3	2	2	2	1	2	2	2	24	2	2
M	1	C/S	2	2	1	37	TERM	3	SURGICAL/CONGENITAL DSE	1	1	0	0	1	0	1	1	0	1	0	0	0	0	0	1	0	2	2	1	1	1	1	1	1	24	1	2
F	2	SVD	1	2	1	29	PRETERM	0	PREMATURITY	1	1	1	0	1	0	1	1	1	0	0	0	0	0	0	0	0	1	2	1	1	2	2	2		18	1	1
F	2	SVD	1	2	1	27	PRETERM	0	PREMATURITY	1	1	1	0	1	0	1	1	1	0	0	0	0	0	0	0	1	2	2	1	1	2				6	1	1
M	2	SVD	1	1	1	26	PRETERM	0	PREMATURITY	1	1	1	0	1	0	0	1	1	0	0	0	0	0	0	0	0	0	2	1	1					3	1	1
M	1	SVD	1	2	1	34	PRETERM	0	PREMATURITY	1	0	0	0	1	0	1	1	1	1	1	0	0	0	0	1	0	3	2	1	2	2	2	2	2	24	2	2
M	2	SVD	1	2	1	38	TERM	3	PRESUMED SEPSIS	1	0	0	1	1	0	0	1	1	1	1	1	0	0	1	1	1	4	2	1	2	2	2	2		18	2	2
F	1	SVD	1	1	1	38	TERM	3	SURGICAL/CONGENITAL DSE	2	0	0	1	1	0	0	1	1	1	1	0	0	0	0	1	0	2	2	2	2	2	2	2	2	24	2	2
M	2	C/S	2	1	1	37	TERM	3	SURGICAL/CONGENITAL DSE	2	1	0	1	1	0	0	1	1	1	1	0	0	0	0	1	1	3	2	2	1	2	2	2	1	24	1	2
M	2	SVD	1	1	1	38	TERM	3	PRESUMED SEPSIS	2	0	0	1	1	0	1	1	1	1	1	1	0	0	1	1	0	4	1	2	1	2	2	2	2	24	2	2
F	1	SVD	1	1	0	39	TERM	3	BIRTH ASPHYXIA	2	0	0	1	1	0	1	1	1	1	1	0	0	0	0	1	0	3	2	2	2	2	2	2	2	24	2	2
F	1	SVD	1	2	1	36	PRETERM	0	PREMATURITY	1	0	0	0	1	0	0	0	0	0	0	0	0	0	0	1	1	2	2	1	2	2	2	2	2	24	2	2
M	2	SVD	1	1	1	38	TERM	3	PRESUMED SEPSIS	2	1	0	1	1	0	1	1	1	0	0	1	0	0	1	1	1	4	2	2	2	1	1	1		18	1	2
F	2	SVD	1	1	0	37	TERM	3	PRESUMED SEPSIS	1	1	0	1	1	0	1	0	1	0	0	1	0	0	1	1	0	3	2	1	2	2	1	1		18	1	2
M	2	C/S	2	1	0	36	PRETERM	0	BIRTH ASPHYXIA	1	1	0	1	DON’T K0W	0	1	1	1	0	0	0	0	0	0	1	0	2	2	1	2	1	2	2	2	24	1	2
M	2	SVD	1	1	1	32	PRETERM	0	PREMATURITY	1	0	0	1	DON’T K0W	0	0	1	1	1	1	0	0	0	0	1	1	3	2	1	2	2	2	2	2	24	2	2
M	2	C/S	2	1	1	36	PRETERM	0	BIRTH ASPHYXIA	1	1	0	1	1	0	0	1	1	0	0	0	0	0	0	0	0	0	2	1	2	2	2	2	1	24	1	2
M	2	SVD	1	1	1	36	PRETERM	0	BIRTH ASPHYXIA	1	1	0	0	1	0	0	1	0	0	0	0	0	0	0	1	1	2	2	1	1	2	2	2	2	24	1	2
M	2	C/S	2	2	1	37	TERM	0	SURGICAL/CONGENITAL DSE	1	1	0	1	1	0	0	1	1	1	1	0	0	0	0	0	1	2	2	1	1	2	1	1	2	24	1	2
M	2	C/S	2	2	1	37	TERM	3	BIRTH ASPHYXIA	1	1	0	DON’T K0W	1	0	1	1	1	0	0	0	0	0	0	1	1	3	2	1	1	2	1	1	1	24	1	2
F	2	C/S	2	1	1	38	TERM	3	PRESUMED SEPSIS	2	0	0	DON’T K0W	1	0	1	1	1	1	1	0	0	0	0	1	0	3	2	2	2	2	2	2	2	24	2	2
M	2	C/S	2	2	1	33	PRETERM	0	PREMATURITY	1	0	0	1	1	0	0	1	1	1	1	0	0	0	0	0	0	1	2	1	2	2	2	2	2	24	2	2
M	2	SVD	1	2	1	31	PRETERM	0	PREMATURITY	1	0	0	1	1	0	1	1	1	1	1	0	0	0	0	0	1	3	2	1	2	2	2	2	2	24	2	2
F	2	SVD	1	2	1	32	PRETERM	0	PREMATURITY	1	1	0	0	1	0	1	0	1	0	0	0	0	0	0	0	0	1	2	1	1	1	1	1	1	24	1	2
M	2	SBD	1	2	1	39	TERM	3	BIRTH ASPHYXIA	1	1	0	0	1	0	1	1	1	1	1	0	0	0	0	1	1	4	2	1	2	2	1	1	2	24	1	2
M	2	SVD	1	1	0	26	PRETERM	0	PREMATURITY	1	1	1	0	1	0	1	0	0	0	0	0	0	0	0	0	0	1	2	1	1	1	1	1		18	1	1
M	2	C/S	2	2	1	35	PRETERM	0	BIRTH ASPHYXIA	1	1	0	DON’T K0W	DON’T K0W	0	1	1	1	1	1	0	0	0	0	1	0	3	2	1	1	2	2	2	2	24	1	2
F	1	SVD	1	1	1	37	TERM	0	BIRTH ASPHYXIA	1	1	1	0	1	0	0	1	1	1	1	0	0	0	0	0	1	2	2	1	1	1	2	2		18	1	1
F	2	SVD	1	1	1	35	PRETERM	0	SURGICAL/CONGENITAL DSE	1	1	1	0	1	0	1	1	0	0	0	0	0	0	0	0	0	1	2	1	1	1	1	1		18	1	1
M	2	SVD	1	1	0	38	TERM	3	BIRTH ASPHYXIA	2	0	0	1	1	0	1	1	1	1	1	0	0	0	0	0	0	2	2	2	2	2	2	2	2	24	2	2
M	2	SVD	1	2	0	37	TERM	0	PRESUMED SEPSIS	2	0	1	1	1	0	1	1	1	1	1	0	0	0	0	1	0	3	2	2	2	2	2	2		18	2	1
M	2	SVD	1	1	1	38	TERM	3	BIRTH ASPHYXIA	2	0	0	1	1	0	1	1	1	1	1	0	0	0	0	1	1	4	2	2	2	2	2	2	2	24	2	2
M	1	SVD	1	1	0	34	PRETERM	0	PREMATURITY	1	1	0	0	0	1	0	1	0	0	0	0	0	0	0	0	0	0	2	1	1	1				6	1	2
F	2	SVD	1	2	1	36	PRETERM	0	PRESUMED SEPSIS	1	1	0	0	1	0	1	1	1	0	0	1	0	0	1	0	1	3	2	1	1	1	1	1	2	24	1	2
M	2	C/S	2	1	0	37	TERM	3	BIRTH ASPHYXIA	1	1	0	DON’T K0W	DON’T K0W	0	1	1	1	0	0	0	0	0	0	0	0	1	2	1	2	1	2	2	1	24	1	2
M	2	SVD	1	1	1	34	PRETERM	0	PREMATURITY	2	0	0	1	1	0	0	1	1	0	0	1	0	0	1	1	1	3	2	2	2	2	2	2		18	2	2
M	1	SVD	1	1	0	34	PRETERM	0	PREMATURITY	1	1	0	1	1	0	0	1	0	0	0	0	0	0	0	1	0	1	2	1	1	1	2	2	1	24	1	2
F	2	SVD	1	1	1	37	TERM	3	BIRTH ASPHYXIA	2	1	0	1	1	0	1	1	1	1	1	0	1	0	1	1	1	5	1	2	1	1	2	2	2	24	1	2
M	2	SVD	1	2	1	33	PRETERM	0	PREMATURITY	1	1	0	0	1	0	0	0	1	0	0	0	1	0	1	0	0	1	1	1	1	2	1	1	2	24	1	2
M	2	SVD	1	2	1	32	PRETERM	0	PREMATURITY	1	1	1	0	1	0	0	1	0	0	0	0	0	0	0	0	1	1	2	1	1	1	2	2		18	1	1
F	2	SVD	1	1	1	39	TERM	3	BIRTH ASPHYXIA	1	1	0	0	1	0	0	0	1	0	0	0	0	0	0	1	1	2	2	1	2	2	1	1		18	1	2
M	1	SVD	1	1	1	33	PRETERM	0	SURGICAL/CONGENITAL DSE	2	0	0	0	1	1	1	1	1	1	1	0	0	0	0	1	1	4	2	2	2	1	2	2	2	24	2	2
M	2	SVD	1	2	1	37	TERM	3	BIRTH ASPHYXIA	1	1	0	1	1	0	1	1	1	1	1	0	0	0	0	1	0	3	2	1	2	2	1	1		18	1	2
F	2	SVD	1	1	1	35	PRETERM	0	PREMATURITY	1	1	0	0	1	0	1	0	1	0	0	0	0	0	0	0	1	2	2	1	1	2	2	2	2	24	1	2
F	2	C/S	2	1	0	34	PRETERM	0	PREMATURITY	1	1	0	0	1	0	1	1	1	0	0	0	0	0	0	0	0	1	2	1	1	1	1	1	2	24	1	2
M	2	SVD	1	2	1	35	PRETERM	0	BIRTH ASPHYXIA	1	1	0	DON’T K0W	DON’T K0W	0	1	0	1	0	0	0	0	0	0	1	1	3	2	1	2	1	1	1	1	24	1	2
M	2	SVD	1	2	1	34	PRETERM	0	PREMATURITY	1	1	0	0	1	0	1	1	1	0	0	0	1	0	1	0	1	3	2	1	1	1	1	1	1	24	1	2
F	1	SVD	1	2	1	38	TERM	3	BIRTH ASPHYXIA	1	0	0	0	0	1	1	1	1	1	1	0	0	0	0	1	1	4	2	1	2	2	2	2		18	2	2
F	2	SVD	1	1	0	34	PRETERM	0	PREMATURITY	1	1	0	0	1	0	1	1	1	0	0	0	0	0	0	0	0	1	2	1	2	1	1	1	1	24	1	2
F	1	SVD	1	1	1	28	PRETERM	0	PREMATURITY	1	1	1	0	1	1	1	1	1	0	0	0	0	0	0	0	1	2	2	1	1	1	2	2		18	1	1
M	2	C/S	2	2	1	38	TERM	3	BIRTH ASPHYXIA	1	1	0	DON’T K0W	DON’T K0W	0	1	1	1	1	1	0	0	0	0	1	1	4	2	1	1	2	2	2	2	24	1	2
M	2	SVD	1	2	1	38	TERM	3	PRESUMED SEPSIS	2	1	0	1	1	0	1	1	1	1	1	1	1	0	1	1	1	5	1	2	2	1	1	1		18	1	2
M	2	C/S	2	1	1	39	TERM	3	BIRTH ASPHYXIA	1	1	0	DON’T K0W	DON’T K0W	0	1	1	1	0	0	0	0	0	0	0	1	2	2	1	1	1	1	1	2	24	1	2
F	2	C/S	2	1	1	27	PRETERM	0	PREMATURITY	1	1	0	DON’T K0W	DON’T K0W	0	0	1	1	0	0	0	0	0	0	0	1	1	2	1	1	1	1	1	1	24	1	2
F	1	SVD	1	1	0	33	PRETERM	0	PREMATURITY	1	1	0	0	0	0	0	1	0	0	0	1	0	0	1	0	0	1	2	1	1	1	1	1	2	24	1	2
M	1	SVD	1	1	1	37	TERM	0	BIRTH ASPHYXIA	2	0	0	0	1	0	1	1	1	1	1	0	0	0	0	1	1	4	2	2	2	2	2	2	1	24	2	2
F	2	SVD	1	2	1	37	TERM	0	PRESUMED SEPSIS	1	1	0	0	1	0	0	1	1	0	0	0	0	0	0	0	1	1	2	1	1	1	1	1	1	24	1	2
F	2	SVD	1	1	1	37	TERM	3	BIRTH ASPHYXIA	1	1	0	0	1	0	1	1	1	1	1	0	0	0	0	1	0	3	2	1	2	2	2	2	1	24	1	2
F	2	SVD	1	1	1	38	TERM	3	PRESUMED SEPSIS	2	0	0	1	1	0	0	1	1	1	1	0	0	0	0	1	1	3	2	2	2	2	1	1	2	24	2	2
M	2	C/S	2	2	1	38	TERM	3	BIRTH ASPHYXIA	1	1	0	1	1	0	1	0	1	0	0	0	0	0	0	0	1	2	2	1	1	1	2	2	2	24	1	2
M	2	C/S	2	2	1	39	TERM	3	PRESUMED SEPSIS	1	0	0	0	1	0	1	1	1	1	1	1	0	0	1	1	1	5	1	1	2	2	2	2		18	2	2
M	2	SVD	1	1	0	38	TERM	3	PRESUMED SEPSIS	1	1	1	0	1	0	1	0	1	0	0	0	0	0	0	1	0	2	2	1	1	2	2	2		18	1	1
F	2	SVD	1	1	1	37	TERM	3	PRESUMED SEPSIS	1	1	1	0	1	0	0	1	0	0	0	0	0	0	0	1	1	2	2	1	1	1	1	1		18	1	1
M	1	SVD	1	1	1	38	TERM	3	PRESUMED SEPSIS	2	0	0	1	1	0	1	1	1	1	1	0	0	0	0	1	1	4	2	2	2	2	2	2	2	24	2	2
F	2	SVD	1	2	1	35	PRETERM	3	BIRTH ASPHYXIA	1	1	0	1	1	0	1	1	1	1	1	0	0	0	0	1	1	4	2	1	1	1	2	2	2	24	1	2
F	2	C/S	2	2	1	39	TERM	3	BIRTH ASPHYXIA	1	1	0	DON’T K0W	DON’T K0W	0	1	1	0	0	0	0	0	0	0	0	0	1	2	1	1	1	2	2	2	24	1	2
M	2	C/S	2	1	1	39	TERM	3	BIRTH ASPHYXIA	2	0	0	DON’T K0W	DON’T K0W	0	1	1	1	1	1	0	0	0	0	1	1	4	2	2	2	2	2	2	2	24	2	2
F	2	C/S	2	2	1	30	PRETERM	0	PREMATURITY	1	1	0	DON’T K0W	DON’T K0W	0	1	0	1	0	0	0	0	0	0	0	0	1	2	1	1	1	2	2	2	24	1	2
M	1	SVD	1	1	0	39	TERM	3	BIRTH ASPHYXIA	1	1	0	1	1	0	1	0	1	0	0	0	0	0	0	1	0	2	2	1	1	2	1	1	1	24	1	2
M	2	SVD	1	1	1	35	PRETERM	0	PREMATURITY	2	1	0	1	1	0	1	1	1	1	1	1	0	0	1	1	1	5	1	2	1	2	1	1		18	1	2
M	2	SVD	1	1	1	37	TERM	3	BIRTH ASPHYXIA	1	0	0	1	1	0	0	1	1	1	1	0	0	1	1	0	1	3	2	1	1	1	2	2	2	24	2	2
M	2	SBD	1	2	1	37	TERM	3	PRESUMED SEPSIS	1	1	0	1	1	0	1	1	1	1	1	1	0	0	1	1	1	5	1	1	1	2	2	2	2	24	1	2
M	1	SVD	1	2	1	29	PRETERM	0	PREMATURITY	1	0	1	0	0	0	1	1	1	0	0	0	0	0	0	0	0	1	2	1	1					3	2	1
M	2	SVD	1	1	1	38	TERM	3	BIRTH ASPHYXIA	1	1	0	0	1	0	0	1	1	0	0	0	0	0	0	1	1	2	2	1	1	2	2	2	2	24	1	2
F	2	SVD	1	1	1	37	TERM	0	PRESUMED SEPSIS	2	0	0	1	1	0	1	1	1	1	1	1	0	1	1	1	1	5	1	2	2	1	2	2	2	24	2	2
M	2	SVD	1	1	1	37	TERM	3	BIRTH ASPHYXIA	2	1	0	1	1	0	1	1	1	0	0	0	0	0	0	1	1	3	2	2	1	1	2	2	2	24	1	2
F	2	C/S	2	1	0	32	PRETERM	0	PREMATURITY	1	1	0	0	0	0	1	1	0	0	0	0	0	0	0	0	0	1	2	1	1	1	2	2	2	24	1	2
F	2	SVD	1	1	1	39	TERM	3	NEONATAL SEPSIS/AT RISK	2	0	0	0	1	0	1	1	1	1	1	1	0	1	1	1	1	5	1	2	1	2	2	2	2	24	2	2
F	2	SBD	1	1	1	37	TERM	3	BIRTH ASPHYXIA	2	0	0	0	1	0	1	1	1	1	1	0	0	0	0	1	1	4	2	2	2	2	2	2	2	24	2	2
F	1	SVD	1	1	1	38	TERM	3	PRESUMED SEPSIS	1	1	0	0	1	0	0	1	0	0	0	0	0	0	0	1	1	2	2	1	1	1	1	1	1	24	1	2
M	1	SVD	1	2	1	38	TERM	3	BIRTH ASPHYXIA	2	0	0	1	1	0	1	1	1	1	1	0	0	0	0	1	1	4	2	2	2	1	2	2	2	24	2	2
M	1	SBD	1	1	0	29	PRETERM	0	PREMATURITY	1	1	1	0	0	0	1	0	1	0	0	0	0	0	0	0	0	1	2	1	1					3	1	1
M	2	C/S	2	1	1	36	TERM	0	PRESUMED SEPSIS	1	1	0	1	1	0	0	1	1	0	0	0	0	0	0	1	1	2	2	1	2	2	1	1	2	24	1	2
M	2	SVD	1	2	1	35	PRETERM	0	PREMATURITY	1	0	0	1	1	0	1	1	1	1	1	0	0	0	0	0	1	3	2	1	2	2	2	2	2	24	2	2
F	1	SBD	1	1	1	36	TERM	3	BIRTH ASPHYXIA	1	1	0	0	1	0	1	1	1	0	0	0	0	0	0	1	1	3	2	1	1	1	2	2	2	24	1	2
M	2	C/S	2	2	1	38	TERM	3	BIRTH ASPHYXIA	1	1	0	DON’T K0W	DON’T K0W	0	0	1	1	0	0	0	0	0	0	1	1	2	2	1	1	2	1	1	2	24	1	2
F	2	SBD	1	1	0	37	TERM	3	BIRTH ASPHYXIA	1	0	0	1	1	0	1	1	1	1	1	0	0	0	0	1	0	3	2	1	2	2	2	2	2	24	2	2
M	2	C/S	2	1	1	38	TERM	3	PRESUMED SEPSIS	1	0	0	1	1	0	1	1	1	1	1	0	0	0	0	1	1	4	2	1	2	2	2	2	2	24	2	2
M	2	C/S	2	2	1	31	PRETERM	0	PREMATURITY	1	1	0	1	1	0	0	1	1	0	0	0	0	0	0	0	1	1	2	1	1	1	1	1	1	24	1	2
F	2	SVD	1	1	1	29	PRETERM	0	PREMATURITY	1	1	0	1	1	0	1	0	1	0	0	0	0	0	0	0	0	1	2	1	1	1	2	2	1	24	1	2
M	1	SBD	1	1	0	38	TERM	3	PRESUMED SEPSIS	2	0	0	0	1	0	1	1	1	1	1	1	0	0	1	1	0	4	1	2	2	1	2	2	2	24	2	2
F	1	SVD	1	2	1	37	TERM	3	PRESUMED SEPSIS	2	1	0	0	1	0	1	1	1	1	1	1	0	1	1	1	1	5	1	2	1	2	1	1		18	1	2
M	1	SVD	1	2	1	29	PRETERM	0	PREMATURITY	1	1	0	0	1	0	0	0	1	0	0	0	0	0	0	0	0	0	2	1	1	1	2	2	2	24	1	2
F	2	SVD	1	2	1	39	TERM	3	BIRTH ASPHYXIA	1	1	0	0	1	0	1	1	1	1	1	0	0	0	0	1	1	4	2	1	1	2	2	2	2	24	1	2
M	2	SVD	1	1	1	38	TERM	3	BIRTH ASPHYXIA	1	1	0	1	1	0	0	1	1	0	0	0	0	0	0	1	0	1	2	1	1	1	2	2	1	24	1	2
F	2	C/S	2	2	1	39	TERM	3	PRESUMED SEPSIS	2	0	0	0	1	0	0	1	1	1	1	1	0	0	1	1	1	4	2	2	2	2	2	2	2	24	2	2
F	2	C/S	2	2	1	39	TERM	3	BIRTH ASPHYXIA	1	1	0	1	1	0	1	1	1	1	1	0	0	0	0	1	1	4	2	1	2	2	2	2	1	24	1	2
M	2	C/S	2	2	1	37	TERM	3	BIRTH ASPHYXIA	1	1	0	1	1	0	1	1	1	1	1	0	0	0	0	1	1	4	2	1	2	2	2	2	1	24	1	2
M	2	SVD	1	1	1	39	TERM	3	BIRTH ASPHYXIA	1	0	0	1	1	0	0	1	1	1	1	0	0	0	0	1	1	3	2	1	2	2	2	2	2	24	2	2
M	1	SVD	1	2	0	27	PRETERM	0	PREMATURITY	1	1	1	0	1	1	0	1	0	0	0	0	0	0	0	0	0	0	2	1	1	1	1	1		18	1	1
F	2	SVD	1	2	1	35	PRETERM	0	PREMATURITY	1	1	0	0	1	0	0	1	1	0	0	0	0	0	0	1	1	2	2	1	1	1	1	1	1	24	1	2
F	2	SBD	1	2	1	35	PRETERM	0	SURGICAL/CONGENITAL DSE	1	1	0	0	1	0	0	1	1	1	1	0	0	0	0	0	1	2	2	1	1	2	1	1	2	24	1	2
F	1	SVD	1	2	1	37	TERM	3	PRESUMED SEPSIS	2	0	0	0	1	0	0	1	1	1	1	1	0	1	1	1	1	4	2	2	2	2	2	2	2	24	2	2
M	2	SBD	1	2	1	35	PRETERM	0	BIRTH ASPHYXIA	1	1	0	1	1	0	1	1	1	1	1	0	0	0	0	1	1	4	2	1	1	1	1	1	1	24	1	2
M	1	C/S	2	1	1	37	TERM	3	SURGICAL/CONGENITAL DSE	1	1	0	0	DON’T K0W	1	1	1	0	1	0	0	0	0	0	1	1	3	2	1	1	2	2	2	2	24	1	2
M	2	SVD	1	1	1	37	TERM	0	BIRTH ASPHYXIA	1	1	0	0	1	0	1	1	1	1	1	0	0	0	0	1	1	4	2	1	1	2	1	1	2	24	1	2
F	2	C/S	2	2	1	33	PRETERM	0	PREMATURITY	1	0	0	DON’T K0W	DON’T K0W	0	1	1	1	1	1	0	0	0	0	0	1	3	2	1	2	2	2	2	2	24	2	2
F	2	C/S	2	1	1	39	TERM	3	BIRTH ASPHYXIA	1	1	0	DON’T K0W	DON’T K0W	0	1	1	1	0	0	0	0	0	0	1	1	3	2	1	1	1	2	2	1	24	1	2
M	2	C/S	2	2	1	39	TERM	3	BIRTH ASPHYXIA	1	1	0	DON’T K0W	DON’T K0W	0	0	0	1	1	0	0	0	0	0	1	1	2	2	1	2	2	2	2	2	24	1	2
M	2	C/S	2	1	1	36	PRETERM	0	SURGICAL/CONGENITAL DSE	1	1	0	0	1	0	0	1	1	1	1	0	0	0	0	1	1	3	2	1	2	1	1	1	2	24	1	2
F	2	SVD	1	1	0	30	PRETERM	0	PREMATURITY	1	1	0	1	1	0	0	0	0	0	0	0	0	0	0	0	0	0	2	1	1	2	1	1	1	24	1	2
M	1	SVD	1	2	1	39	TERM	3	SURGICAL/CONGENITAL DSE	2	0	0	0	1	0	1	1	1	1	1	0	0	0	0	1	0	3	2	2	2	2	2	2	2	24	2	2
M	1	SVD	1	2	1	38	TERM	3	SURGICAL/CONGENITAL DSE	2	0	0	1	1	0	1	1	1	1	1	0	0	0	0	1	1	4	2	2	2	2	2	2	2	24	2	2
F	2	C/S	2	2	1	36	PRETERM	0	PRESUMED SEPSIS	1	1	0	1	1	0	0	1	1	0	0	0	0	0	0	1	1	2	2	1	1	2	1	1	2	24	1	2
M	2	SVD	1	1	1	38	TERM	3	BIRTH ASPHYXIA	2	0	0	1	1	0	1	1	1	1	1	0	0	0	0	1	1	4	2	2	2	2	2	2	1	24	2	2
F	1	SVD	1	2	1	38	TERM	3	BIRTH ASPHYXIA	2	0	0	1	1	0	1	1	1	1	1	0	0	0	0	1	1	4	2	2	2	2	2	2	2	24	2	2
F	1	SVD	1	1	0	34	PRETERM	0	PREMATURITY	1	1	0	0	1	1	0	1	0	0	0	1	0	0	1	0	0	1	2	1	1	1	2	2	1	24	1	2
F	2	C/S	2	2	1	39	TERM	3	BIRTH ASPHYXIA	1	1	0	1	1	0	1	1	1	1	1	0	0	0	0	1	1	4	2	1	1	1	2	2	1	24	1	2
M	2	C/S	2	1	1	37	TERM	3	PRESUMED SEPSIS	1	1	1	0	1	0	1	0	1	0	0	0	0	0	0	1	1	3	2	1	1	1				6	1	1
M	2	C/S	2	1	0	38	TERM	3	PRESUMED SEPSIS	1	1	0	DON’T K0W	DON’T K0W	0	0	0	1	1	0	0	0	0	0	1	0	1	2	1	2	1	1	1	2	24	1	2
M	2	C/S	2	2	1	36	PRETERM	0	SURGICAL/CONGENITAL DSE	1	0	0	DON’T K0W	DON’T K0W	0	1	1	1	0	0	0	0	0	0	1	1	3	2	1	2	2	2	2	2	24	2	2
M	1	SVD	1	2	1	39	TERM	3	BIRTH ASPHYXIA	2	0	0	0	1	0	1	1	1	1	1	0	0	0	0	1	1	4	2	2	2	2	2	2	2	24	2	2
M	2	C/S	2	2	1	38	TERM	3	PRESUMED SEPSIS	1	0	0	1	1	0	1	1	1	1	1	0	0	0	0	1	1	4	2	1	2	2	2	2	2	24	2	2
F	2	SVD	1	2	1	39	TERM	3	SURGICAL/CONGENITAL DSE	2	0	0	1	1	0	1	1	1	1	1	0	0	1	1	1	1	5	1	2	2	2	2	2		18	2	2
M	1	C/S	2	2	0	41	TERM	3	MACROSOMIA	2	1	0	1	1	0	1	1	1	1	1	1	0	0	1	1	0	4	1	2	2	2	1	1	1	24	1	2
F	2	C/S	2	1	1	39	TERM	3	PRESUMED SEPSIS	1	1	0	0	1	0	1	1	1	0	0	0	0	0	0	1	0	2	2	1	1	1	1	1	2	24	1	2
F	2	SVD	1	2	1	33	PRETERM	0	PREMATURITY	1	1	0	0	1	0	1	0	1	1	0	0	0	0	0	0	1	2	2	1	2	1	1	1	1	24	1	2
M	2	SVD	1	1	0	39	TERM	3	PRESUMED SEPSIS	1	0	0	1	1	0	1	1	1	1	1	1	0	0	1	1	0	4	1	1	2	2	2	2		18	2	2
M	2	C/S	2	1	1	34	PRETERM	0	PREMATURITY	1	1	0	DON’T K0W	DON’T K0W	0	0	1	1	0	0	1	0	0	1	1	1	3	2	1	1	1	1	1	2	24	1	2
M	2	C/S	2	1	1	33	PRETERM	0	PREMATURITY	1	1	0	1	1	0	1	1	1	1	1	0	0	0	0	0	1	3	2	1	1	1	1	1	2	24	1	2
M	2	SVD	1	2	0	26	PRETERM	0	PREMATURITY	1	1	1	0	1	0	1	0	0	0	0	0	0	0	0	1	0	2	2	1	1	1	2	2		18	1	1
M	2	SVD	1	2	0	27	PRETERM	0	PREMATURITY	1	1	1	0	1	0	1	0	0	0	0	0	0	0	0	1	0	2	2	1	1	1				6	1	1
M	2	C/S	2	1	1	37	TERM	3	PRESUMED SEPSIS	1	1	0	1	1	0	1	1	1	1	1	0	0	0	0	1	1	4	2	1	1	2	2	2	1	24	1	2
F	2	SVD	1	2	1	33	PRETERM	0	PREMATURITY	2	0	0	0	1	0	1	1	1	1	1	0	0	0	0	0	1	3	2	2	2	2	1	1	2	24	2	2
F	2	C/S	2	2	1	39	TERM	3	PRESUMED SEPSIS	1	0	0	DON’T K0W	1	0	1	1	1	1	1	0	0	0	0	1	1	4	2	1	2	2	2	2	2	24	2	2
M	1	C/S	2	2	1	38	TERM	3	SURGICAL/CONGENITAL DSE	2	0	0	DON’T K0W	1	0	1	1	1	1	1	0	0	0	0	1	0	3	2	2	2	2	2	2	2	24	2	2
M	2	C/S	2	2	1	38	TERM	3	BIRTH ASPHYXIA	1	1	0	DON’T K0W	1	0	1	1	1	1	1	0	0	0	0	1	1	4	2	1	2	2	2	2	2	24	1	2
M	1	SVD	1	2	0	37	TERM	0	BIRTH ASPHYXIA	1	1	0	0	1	0	1	1	1	1	1	0	0	0	0	1	0	3	2	1	1	1	1	1	2	24	1	2
M	1	SVD	1	2	1	35	PRETERM	0	SURGICAL/CONGENITAL DSE	1	0	0	0	1	0	1	1	1	1	1	0	0	0	0	1	0	3	2	1	1	1	2	2	1	24	2	2
M	1	SVD	1	2	1	37	TERM	3	SURGICAL/CONGENITAL DSE	1	1	0	1	1	1	1	1	1	1	1	0	0	0	0	1	1	4	2	1	2	1	1	1	2	24	1	2
M	2	SVD	1	2	1	38	TERM	3	PRESUMED SEPSIS	1	1	0	1	1	0	0	1	1	0	0	0	0	1	1	1	1	3	2	1	2	1	1	1	2	24	1	2
F	1	SVD	1	1	0	27	PRETERM	0	PREMATURITY	1	1	1	0	0	0	1	0	0	0	0	0	0	0	0	0	0	1	2	1	1	1				6	1	1
AMBIGUOS	1	SVD	1	1	0	37	TERM	0	SURGICAL/CONGENITAL DSE	1	1	0	1	1	0	1	1	0	1	0	0	0	0	0	1	0	2	2	1	2	2	1	1	2	24	1	2
M	2	C/S	2	2	1	39	TERM	3	BIRTH ASPHYXIA	1	1	0	0	1	0	1	1	1	1	1	0	0	0	0	1	1	4	2	1	1	1	2	2	2	24	1	2
M	1	SVD	1	2	1	39	TERM	3	PRESUMED SEPSIS	2	0	0	0	1	0	1	1	1	0	0	1	0	0	1	1	1	4	2	2	2	2	2	2	2	24	2	2
F	2	C/S	2	2	1	37	TERM	3	PRESUMED SEPSIS	2	0	0	1	1	0	1	1	1	1	1	1	0	0	1	1	1	5	1	2	2	2	2	2	2	24	2	2
F	2	SVD	1	1	1	39	TERM	3	BIRTH ASPHYXIA	1	1	0	0	1	0	0	1	1	0	0	0	0	0	0	1	0	1	2	1	1	1	2	2	2	24	1	2
M	1	SVD	1	1	1	34	PRETERM	0	PREMATURITY	1	1	0	0	1	0	0	1	1	0	0	0	0	0	0	0	1	1	2	1	1	1	2	2	2	24	1	2
M	2	SVD	1	2	1	35	PRETERM	0	PREMATURITY	1	1	0	0	1	0	0	0	1	0	0	0	0	0	0	0	1	1	2	1	1	1	2	2	1	24	1	2
F	2	SVD	1	2	1	29	PRETERM	0	PREMATURITY	1	1	0	0	1	0	1	0	1	0	0	0	0	0	0	0	1	2	2	1	1	2	2	2	1	24	1	2
M	2	SVD	1	1	1	36	PRETERM	0	BIRTH ASPHYXIA	1	0	0	1	1	0	1	1	1	1	1	0	0	0	0	1	1	4	2	1	2	2	2	2	2	24	2	2
M	2	SVD	1	1	0	34	PRETERM	0	PREMATURITY	1	1	0	0	1	0	0	1	1	1	1	0	0	0	0	1	0	2	2	1	1	1	2	2	1	24	1	2
M	2	SVD	1	2	1	33	PRETERM	0	PREMATURITY	1	1	0	0	1	0	0	1	1	0	0	0	0	0	0	1	0	1	2	1	1	1	1	1	2	24	1	2
F	2	SVD	1	1	1	31	PRETERM	0	PREMATURITY	1	1	0	1	1	0	0	0	1	0	0	0	0	0	0	0	1	1	2	1	1	1	2	2	2	24	1	2
F	2	C/S	2	1	1	39	TERM	3	BIRTH ASPHYXIA	1	1	0	1	1	0	1	1	1	1	1	0	0	0	0	1	1	4	2	1	2	2	1	1	2	24	1	2
M	1	SVD	1	2	1	38	TERM	3	BIRTH ASPHYXIA	1	1	0	0	1	1	0	1	0	1	0	0	0	0	0	1	1	2	2	1	2	1	1	1	2	24	1	2
M	1	C/S	2	1	1	37	TERM	3	SURGICAL/CONGENITAL DSE	1	1	0	1	1	0	0	1	0	0	0	0	0	0	0	1	0	1	2	1	1	1	1	1		18	1	2
F	1	SVD	1	2	1	37	TERM	3	SURGICAL/CONGENITAL DSE	1	1	0	0	1	0	1	1	0	1	0	0	0	0	0	1	1	3	2	1	2	2	1	1	2	24	1	2
M	2	C/S	2	2	1	35	PRETERM	0	BIRTH ASPHYXIA	1	1	0	0	1	0	1	1	1	0	0	0	0	0	0	0	1	2	2	1	1	2	2	2	2	24	1	2
F	2	SBD	1	1	1	31	PRETERM	0	PREMATURITY	1	1	0	YE	1	0	0	0	1	0	0	0	0	0	0	0	0	0	2	1	1	1	2	2	1	24	1	2
M	2	C/S	2	2	1	41	TERM	3	BIRTH ASPHYXIA	1	0	1	1	1	0	1	1	1	1	1	0	0	0	0	1	1	4	2	1	2	2	2	2		18	2	1
F	1	SVD	1	2	1	37	TERM	3	SURGICAL/CONGENITAL DSE	1	1	0	0	1	0	0	1	1	1	1	0	0	1	1	1	0	3	2	1	1	1	2	2	1	24	1	2
M	2	SVD	1	2	1	37	TERM	3	BIRTH ASPHYXIA	1	0	0	1	1	0	1	1	1	1	1	0	0	0	0	1	0	3	2	1	2	2	2	2		18	2	2
F	1	SVD	1	2	1	28	PRETERM	0	PRESUMED SEPSIS	1	1	0	0	1	0	1	1	0	0	0	0	0	0	0	0	0	1	2	1	1	1	1	1	1	24	1	2
F	1	SVD	1	2	1	35	PRETERM	0	SURGICAL/CONGENITAL DSE	1	1	0	1	1	0	1	0	0	0	0	0	0	0	0	1	0	2	2	1	1	1	1	1	1	24	1	2
F	1	SVD	1	2	1	31	PRETERM	0	PREMATURITY	1	1	0	1	1	0	0	1	1	0	0	0	0	0	0	0	1	1	2	1	2	2	1	1	1	24	1	2
M	1	SVD	1	2	1	39	TERM	3	PRESUMED SEPSIS	2	0	0	0	1	0	1	1	1	1	1	0	0	1	1	0	1	4	2	2	2	2	2	2	2	24	2	2
F	2	SVD	1	2	1	35	PRETERM	0	BIRTH ASPHYXIA	1	1	0	0	1	0	1	0	1	0	0	0	0	0	0	1	1	3	2	1	2	1	2	2	2	24	1	2
M	1	SVD	1	1	1	29	TERM	0	BIRTH ASPHYXIA	1	1	0	1	1	0	1	1	1	0	0	0	0	0	0	1	0	2	2	1	1	1	2	2	2	24	1	2
F	1	SVD	1	1	1	37	TERM	3	PRESUMED SEPSIS	1	1	1	0	1	0	1	1	0	0	0	0	0	0	0	1	1	3	2	1	1	1	1	1		18	1	1
M	2	SVD	1	1	1	37	TERM	3	BIRTH ASPHYXIA	1	0	0	1	1	0	1	1	1	1	1	0	0	0	0	1	1	4	2	1	2	2	2	2	2	24	2	2
M	2	SVD	1	2	1	35	PRETERM	0	PREMATURITY	1	0	0	0	1	0	1	1	1	1	1	1	0	0	1	1	0	4	1	1	2	2	2	2		18	2	2
F	1	SVD	1	1	1	36	PRETERM	0	SURGICAL/CONGENITAL DSE	1	1	0	1	1	0	1	1	1	1	1	0	0	0	0	1	1	4	2	1	2	1	2	2	2	24	1	2
M	1	SVD	1	1	0	35	PRETERM	0	PREMATURITY	1	0	0	0	1	0	1	1	0	0	0	1	0	0	1	1	0	3	2	1	1	1	2	2		18	2	2
M	1	SVD	1	2	1	38	TERM	3	SURGICAL/CONGENITAL DSE	1	1	0	1	1	0	0	1	1	1	1	0	0	0	0	1	1	3	2	1	1	2	2	2	2	24	1	2
M	1	SVD	1	1	0	32	PRETERM	0	SURGICAL/CONGENITAL DSE	1	1	1	1	1	0	1	1	0	0	0	0	0	0	0	1	0	2	2	1	1	1	1	1		18	1	1
M	2	SVD	1	2	1	37	TERM	3	BIRTH ASPHYXIA	1	1	1	1	1	0	1	0	1	0	0	0	0	0	0	1	0	2	2	1	1					3	1	1
M	1	C/S	2	2	1	38	TERM	3	SURGICAL/CONGENITAL DSE	1	1	0	1	1	0	1	1	1	1	1	0	0	0	0	1	1	4	2	1	2	2	1	1	2	24	1	2
M	2	C/S	2	2	1	38	TERM	3	BIRTH ASPHYXIA	1	1	0	1	1	0	1	0	1	1	0	0	0	0	0	1	1	3	2	1	1	1	2	2	2	24	1	2
F	2	SVD	1	2	1	41	TERM	3	MACROSOMIA	2	0	0	0	1	0	1	1	1	1	1	1	0	0	1	1	1	5	1	2	1	2	2	2		18	2	2
F	1	SVD	1	2	1	39	TERM	3	PRESUMED SEPSIS	2	0	0	1	1	0	1	1	1	1	1	1	0	0	1	1	1	5	1	2	2	2	2	2		18	2	2
F	2	C/S	2	2	1	31	PRETERM	0	PREMATURITY	1	1	1	0	1	0	1	0	1	0	0	0	0	0	0	0	1	2	2	1	1	1	1	1		18	1	1
F	1	SVD	1	2	1	37	TERM	0	BIRTH ASPHYXIA	2	1	0	0	1	0	1	1	0	1	0	0	0	0	0	1	0	2	2	2	1	1	2	2	2	24	1	2
M	2	C/S	2	2	1	36	PRETERM	0	BIRTH ASPHYXIA	1	1	0	0	1	0	0	1	1	1	1	0	0	0	0	1	1	3	2	1	1	1	1	1	2	24	1	2
F	2	C/S	2	2	1	41	TERM	3	BIRTH ASPHYXIA	1	0	0	0	1	0	1	1	1	1	1	0	0	0	0	1	1	4	2	1	2	2	2	2	2	24	2	2

## Sheet: Value Labels
POB	1 = Outside MTRH
	2 = MTRH
MOD (Mode of Delivery)	1 = Non Operative (SVD/SBD)
	2 = Operative
maternal_parity	1 = Primiparous
	2 = Multiparous
ANC_ATTENDANCE	0=No
	1=Yes
Maturity_BWT	0 = <2500g
	3= >=2500g
HYPOTHERMIA_ADMISSION	1=Hypothermia
	2=No Hypothermia
HYPOTHERMIA_RECURRENCE	0=No
	1=Yes
MORTALITY_Day1	0=No
	1=Yes
WARM_DELIVERY_ROOM	0=No
	1=Yes
IMMEDIATEWIPINGWRAP	0=No
	1=Yes
DELAYED_WEIGHING	0=No
	1=Yes
Step1_DELAYED_BATHING	0=No
	1=Yes
@3_LAYERS	0=No
	1=Yes
DRY_ABSORBENT	0=No
	1=Yes
CAP_or_STOCKINET	0=No
	1=Yes
Step2_APPROPRIATE_CLOTHING_1ST_HR (Aggregate Score)	0=No
	1=Yes
EARLY_BREASTFEED	0=No
	1=Yes
SSC (Skin to Skin Contact)	0=No
	1=Yes
ROOMINGIN	0=No
	1=Yes
Step3_KMC (Aggregate Score Kangaroo Mother Care)	0=No
	1=Yes
Step4_APPROPRIATE_APPLIANCE	0=No
	1=Yes
Step5_THERMAL_EDUCATION	0=No
	1=Yes
WARM_CHAIN_ADHERENCE_Aggregate (Number of Steps Adhered To)
WarmChain_1hr	1=Yes
	2=No
Hypothermia_Cat1 (1 hour)	1=Yes
	2=No
